# Supplementary material for: Novel Inhibitors for MDM2-MDM4 E3 Ligase Potently Induce p53-Indepedent Apoptosis in Drug-Resistant Leukemic Cells
Source: Molecules. 2025 Jan 5;30(1):186. doi: 10.3390/molecules30010186 (PMC11722259; doi:10.3390/molecules30010186)
Supplement: Supplementary file 1 [file molecules-30-00186-s001.zip]

Archive with 1 entries (1 files):
- molecules-3384227-supplementary.pdf
